# Supplementary material for: Possible sexually dimorphic role of miRNA and other sncRNA in ASD brain
Source: Mol Autism. 2017 Feb 7;8:4. doi: 10.1186/s13229-017-0117-0 (PMC5294827; doi:10.1186/s13229-017-0117-0)
Supplement: Supplementary file 1 — Supplementary Data Tables. Table S1. sncRNA differentially expressed in ASD-STS vs CTRL-STS. Table S2. sncRNA differentially expressed in ASD-PAC vs CTRL-PAC. Table S3. Female (F) ASD Regional Analysis. F_ASD-STS vs F_ASD-PAC. Table S4. Female (F) controls (CTRL) regional analysis. F_CTRL-STS vs F_CTRL-PAC. Table S5. Male (M) ASD regional analysis. M_ASD-STS vs M_ASD-PAC. Table S6. Male (M) controls (CTRL) regional analysis. M_CTRL-STS vs M_CTRL-PAC. Table S7. Summary of putative target analyses. Table S8. Pathway analysis of putative targets of the mature miRNA from the PAC analysis in females. Table S9. Pathway analysis of putative targets of the mature miRNA from the PAC analysis in males. Table S10. Pathway analysis of putative targets of the mature miRNA from the STS analysis in females. Table S11. 227 common targets between female and male regional analyses. Table S12. Pathway analysis of putative targets of the mature miRNA from the female regional analysis. Table S13. Pathway analysis of putative targets of the mature miRNA from the male regional analysis. Table S14. Pathway analysis of putative targets of the mature miRNA from the female regional analysis: immune pathways. Table S15. Pathway analysis of putative targets of the mature miRNA from the male regional analysis: immune pathways. Table S16. Pathway analysis of putative targets of the mature miRNA from the female regional analysis: Neurotransmitter and other nervous system signaling pathways. Table S17. Pathway analysis of putative targets of the mature miRNA from the male regional analysis: neurotransmitter and other nervous system signaling pathways. Table S18. Pathway overlapping between our male regional analysis and the male-enriched pathways from Ziats and Rennert (Ref 15). Table S19. Seventy-four ASD-implicated genes amongst the 1382 putative targets of the miRNAs from the female regional analysis. Table S20. Canonical pathway enriched in the 74 ASD-implicated genes from the predicted targets [file 13229_2017_117_MOESM1_ESM.xlsx]

## Sheet: ST1_ASD-STSvsCTRL-STS
ST1. Female (F) andMale (M) Superior Temporal Sulcus (STS) analysis in ASD vs CTRL (Control)
Analysis	Probeset ID	Sequence Type	p-value	Fold Change	Fold Change (Description)
ASD_F_STSvsCTRL_F_STS	hsa-miR-219-2-3p_st	miRNA	0.00323542	-4.55075	ASD * F * STG down vs CTRL * F * STG
	hsa-miR-338-5p_st	miRNA	0.000320187	-4.26641	ASD * F * STG down vs CTRL * F * STG
	hsa-miR-151b_st	miRNA	0.00210266	-2.11378	ASD * F * STG down vs CTRL * F * STG
	hsa-miR-4524_st	miRNA	0.00277127	-1.57069	ASD * F * STG down vs CTRL * F * STG
	hsa-miR-4453_st	miRNA	0.00202218	-1.55074	ASD * F * STG down vs CTRL * F * STG
	hp_hsa-mir-125b-1_x_st	immature miRNA (stem-loop)	0.00158376	-1.79426	ASD * F * STG down vs CTRL * F * STG
	hp_hsa-mir-548i-4_st	immature miRNA (stem-loop)	0.00213902	-1.63124	ASD * F * STG down vs CTRL * F * STG
	hp_hsa-mir-1287_st	immature miRNA (stem-loop)	0.00131512	-1.61432	ASD * F * STG down vs CTRL * F * STG
	hp_hsa-mir-148a_x_st	immature miRNA (stem-loop)	0.000824541	-1.3409	ASD * F * STG down vs CTRL * F * STG
	hp_hsa-mir-1302-2_s_st	immature miRNA (stem-loop)	0.00474747	-1.26752	ASD * F * STG down vs CTRL * F * STG
	ENSG00000251744_st	snoRNA	0.000828218	-1.4289	ASD * F * STG down vs CTRL * F * STG
	ENSG00000239173_s_st	snoRNA	0.00471551	-1.38239	ASD * F * STG down vs CTRL * F * STG
	ENSG00000252274_st	snoRNA	0.00348928	-1.3748	ASD * F * STG down vs CTRL * F * STG
	ENSG00000201300_x_st	snoRNA	0.000213192	3.7583	ASD * F * STG up vs CTRL * F * STG
	U62B_s_st	CDBox	0.00328255	1.64934	ASD * F * STG up vs CTRL * F * STG
	HBII-52-31_x_st	CDBox	0.00119459	2.00974	ASD * F * STG up vs CTRL * F * STG
	HBII-52-38_x_st	CDBox	0.00353836	2.45772	ASD * F * STG up vs CTRL * F * STG
	HBII-52-7_x_st	CDBox	0.00214903	2.86091	ASD * F * STG up vs CTRL * F * STG
	HBII-52-30_x_st	CDBox	0.00277166	3.27595	ASD * F * STG up vs CTRL * F * STG
	HBII-52-44_x_st	CDBox	0.0011655	4.30536	ASD * F * STG up vs CTRL * F * STG
ASD_M_STSvsCTRL_M_STS	hsa-miR-3136-3p_st	miRNA	0.00256522	-1.26822	ASD * M * STG down vs CTRL * M * STG
	hp_hsa-mir-646_st	immature miRNA (stem-loop)	0.00325002	-1.31306	ASD * M * STG down vs CTRL * M * STG
	hp_hsa-mir-4286_st	immature miRNA (stem-loop)	0.00456976	-1.24435	ASD * M * STG down vs CTRL * M * STG
	hp_hsa-mir-1251_st	immature miRNA (stem-loop)	0.00358909	-1.24244	ASD * M * STG down vs CTRL * M * STG
	hp_hsa-mir-605_st	immature miRNA (stem-loop)	0.000214238	1.3568	ASD * M * STG up vs CTRL * M * STG
	ENSG00000238298_x_st	snoRNA	0.00210856	1.26799	ASD * M * STG up vs CTRL * M * STG
	ENSG00000238999_st	snoRNA	0.00350698	1.28748	ASD * M * STG up vs CTRL * M * STG
	ACA32_st	HAcaBox	0.00484166	1.3411	ASD * M * STG up vs CTRL * M * STG

## Sheet: ST2_ASD-PACvsCTRL-PAC
ST1. Female (F) andMale (M) Primary Auditory Cortex (PAC) analysis in ASD vs CTRL (Control)
Analysis	Probeset ID	Sequence Type	p-value	Fold Change	Fold Change (Description)
ASD_F_PACvsCTRL_F_PAC	hsa-miR-488_st	miRNA	0.00378631	-1.37532	ASD * F * PAC down vs CTRL * F * PAC
	hsa-miR-196a_st	miRNA	0.00199342	1.43076	ASD * F * PAC up vs CTRL * F * PAC
	hp_hsa-mir-4682_st	immature miRNA (stem-loop)	0.00387848	-1.48828	ASD * F * PAC down vs CTRL * F * PAC
	hp_hsa-mir-595_st	immature miRNA (stem-loop)	0.00154747	-1.34955	ASD * F * PAC down vs CTRL * F * PAC
	hp_hsa-mir-4473_st	immature miRNA (stem-loop)	0.00206292	1.28921	ASD * F * PAC up vs CTRL * F * PAC
	hp_hsa-mir-4436a_st	immature miRNA (stem-loop)	0.00208989	1.45051	ASD * F * PAC up vs CTRL * F * PAC
	ENSG00000238781_st	snoRNA	0.0047006	-1.24674	ASD * F * PAC down vs CTRL * F * PAC
	ENSG00000238433_x_st	snoRNA	0.00385431	1.56203	ASD * F * PAC up vs CTRL * F * PAC
ASD_M_PACvsCTRL_M_PAC	hsa-miR-4742-3p_st	miRNA	0.00494558	-1.24815	ASD * M * PAC down vs CTRL * M * PAC
	hp_hsa-mir-4306_st	immature miRNA (stem-loop)	0.00248982	1.25923	ASD * M * PAC up vs CTRL * M * PAC
	ENSG00000238752_st	snoRNA	0.00332067	-1.43324	ASD * M * PAC down vs CTRL * M * PAC

## Sheet: ST3_F_ASD-STSvsF_ASD-PAC
ST3. Female (F) ASD Regional Analysis. F_ASD-STS vs F_ASD-PAC
Probeset ID	Gene	Sequence Type	p-value(ASD * F * STG vs. ASD * F * PAC)	Fold-Change(ASD * F * STG vs. ASD * F * PAC)	Fold-Change(ASD * F * STG vs. ASD * F * PAC) (Description)
HBII-52-39_x_st	HBII-52-39_x_st	CDBox	0.0021725	-1.33453	ASD * F * STG down vs ASD * F * PAC
U71d_st	U71d_st	HAcaBox	0.00370906	-1.57954	ASD * F * STG down vs ASD * F * PAC
hsa-miR-4701-5p_st	hsa-miR-4701-5p_st	miRNA	0.00125147	-1.42759	ASD * F * STG down vs ASD * F * PAC
hsa-miR-181a-2-star_st	hsa-miR-181a-2-star_st	miRNA	0.00159316	1.89766	ASD * F * STG up vs ASD * F * PAC
hsa-miR-1269b_st	hsa-miR-1269b_st	miRNA	0.0023336	-1.33911	ASD * F * STG down vs ASD * F * PAC
hsa-miR-3649_st	hsa-miR-3649_st	miRNA	0.00293836	-1.31106	ASD * F * STG down vs ASD * F * PAC
hsa-miR-4700-3p_st	hsa-miR-4700-3p_st	miRNA	0.00486869	1.22165	ASD * F * STG up vs ASD * F * PAC
ENSG00000201465_st	ENSG00000201465_st	snoRNA	0.000110379	-1.26679	ASD * F * STG down vs ASD * F * PAC
ENSG00000239073_st	ENSG00000239073_st	snoRNA	0.00340915	-1.23651	ASD * F * STG down vs ASD * F * PAC
ENSG00000221245_st	ENSG00000221245_st	snoRNA	0.00448034	1.35591	ASD * F * STG up vs ASD * F * PAC
hp_hsa-mir-595_st	hp_hsa-mir-595_st	stem-loop precursor miRNA	0.000111599	1.22662	ASD * F * STG up vs ASD * F * PAC
hp_hsa-mir-148a_x_st	hp_hsa-mir-148a_x_st	stem-loop precursor miRNA	0.000814071	-1.26542	ASD * F * STG down vs ASD * F * PAC
hp_hsa-mir-3148_st	hp_hsa-mir-3148_st	stem-loop precursor miRNA	0.00148376	-1.2463	ASD * F * STG down vs ASD * F * PAC
hp_hsa-mir-151_x_st	hp_hsa-mir-151_x_st	stem-loop precursor miRNA	0.00262165	1.27767	ASD * F * STG up vs ASD * F * PAC
hp_hsa-mir-3669_x_st	hp_hsa-mir-3669_x_st	stem-loop precursor miRNA	0.00297552	1.39131	ASD * F * STG up vs ASD * F * PAC
hp_hsa-mir-455_st	hp_hsa-mir-455_st	stem-loop precursor miRNA	0.00354462	-1.29608	ASD * F * STG down vs ASD * F * PAC
hp_hsa-mir-891b_st	hp_hsa-mir-891b_st	stem-loop precursor miRNA	0.00414818	-1.20516	ASD * F * STG down vs ASD * F * PAC

## Sheet: ST4_F_CTRL-STSvsF_CTRL-PAC
ST4. Female (F) Controls (CTRL) Regional Analysis. F_CTRL-STS vs F_CTRL-PAC
Probeset ID	Sequence Type	p-value(CTRL * F * STS vs. CTRL * F * PAC)	Fold-Change(CTRL * F * STS vs. CTRL * F * PAC)	Fold-Change(CTRL * F * STG vs. CTRL * F * PAC) (Description)
U41_x_st	CDBox	0.000380029	-2.90095	CTRL * F * STG down vs CTRL * F * PAC
HBII-52-7_x_st	CDBox	0.0016492	-3.17148	CTRL * F * STG down vs CTRL * F * PAC
snR38C_st	CDBox	0.00205416	-1.88194	CTRL * F * STG down vs CTRL * F * PAC
HBII-52-32_x_st	CDBox	0.00206113	-5.32321	CTRL * F * STG down vs CTRL * F * PAC
HBII-52-9_x_st	CDBox	0.0021402	-3.82537	CTRL * F * STG down vs CTRL * F * PAC
14qII-28_x_st	CDBox	0.00252817	-2.48126	CTRL * F * STG down vs CTRL * F * PAC
U41_st	CDBox	0.00301948	-2.71629	CTRL * F * STG down vs CTRL * F * PAC
HBII-52-20_x_st	CDBox	0.00329223	-4.27452	CTRL * F * STG down vs CTRL * F * PAC
HBII-52-31_x_st	CDBox	0.00466284	-1.70136	CTRL * F * STG down vs CTRL * F * PAC
U17b_x_st	HAcaBox	0.00238368	-1.61372	CTRL * F * STG down vs CTRL * F * PAC
hsa-miR-3647-3p_st	miRNA	0.000733422	-1.55974	CTRL * F * STG down vs CTRL * F * PAC
hsa-miR-100_st	miRNA	0.000927704	1.57041	CTRL * F * STG up vs CTRL * F * PAC
hsa-miR-187-star_st	miRNA	0.00106003	-2.04049	CTRL * F * STG down vs CTRL * F * PAC
hsa-miR-4300_st	miRNA	0.00115958	1.82456	CTRL * F * STG up vs CTRL * F * PAC
hsa-miR-4453_st	miRNA	0.00174156	1.46666	CTRL * F * STG up vs CTRL * F * PAC
hsa-miR-31_st	miRNA	0.00196618	-2.99512	CTRL * F * STG down vs CTRL * F * PAC
hsa-miR-151-3p_st	miRNA	0.00214949	1.6322	CTRL * F * STG up vs CTRL * F * PAC
hsa-miR-3064-5p_st	miRNA	0.00230303	1.89964	CTRL * F * STG up vs CTRL * F * PAC
hsa-miR-3135b_st	miRNA	0.00233255	1.61518	CTRL * F * STG up vs CTRL * F * PAC
hsa-miR-4485_st	miRNA	0.00239747	-3.11612	CTRL * F * STG down vs CTRL * F * PAC
hsa-miR-124_st	miRNA	0.00241962	-1.80082	CTRL * F * STG down vs CTRL * F * PAC
hsa-miR-708_st	miRNA	0.00337888	-1.86608	CTRL * F * STG down vs CTRL * F * PAC
hsa-miR-212_st	miRNA	0.00423242	-1.87026	CTRL * F * STG down vs CTRL * F * PAC
hsa-miR-25_st	miRNA	0.00490434	2.17715	CTRL * F * STG up vs CTRL * F * PAC
ENSG00000251715_st	snoRNA	0.00131215	-1.35618	CTRL * F * STG down vs CTRL * F * PAC
ENSG00000252727_st	snoRNA	0.00158454	-1.38938	CTRL * F * STG down vs CTRL * F * PAC
ENSG00000201300_x_st	snoRNA	0.0026274	-3.12299	CTRL * F * STG down vs CTRL * F * PAC
ENSG00000252692_st	snoRNA	0.00479702	-1.23015	CTRL * F * STG down vs CTRL * F * PAC
hp_hsa-mir-595_st	stem-loop precursor miRNA	0.000158764	-1.32603	CTRL * F * STG down vs CTRL * F * PAC
hp_hsa-mir-124-3_s_st	stem-loop precursor miRNA	0.000258704	-1.9077	CTRL * F * STG down vs CTRL * F * PAC
hp_hsa-mir-124-1_s_st	stem-loop precursor miRNA	0.00037868	-1.82608	CTRL * F * STG down vs CTRL * F * PAC
hp_hsa-mir-124-2_s_st	stem-loop precursor miRNA	0.000575051	-1.87925	CTRL * F * STG down vs CTRL * F * PAC
hp_hsa-mir-192_st	stem-loop precursor miRNA	0.00292149	-1.58802	CTRL * F * STG down vs CTRL * F * PAC
hp_hsa-mir-4485_st	stem-loop precursor miRNA	0.00310736	-2.6579	CTRL * F * STG down vs CTRL * F * PAC
hp_hsa-mir-548i-4_st	stem-loop precursor miRNA	0.00331194	1.65424	CTRL * F * STG up vs CTRL * F * PAC
hp_hsa-mir-4539_x_st	stem-loop precursor miRNA	0.00335289	1.69247	CTRL * F * STG up vs CTRL * F * PAC
hp_hsa-mir-4662a_x_st	stem-loop precursor miRNA	0.00378443	-1.30251	CTRL * F * STG down vs CTRL * F * PAC
hp_hsa-mir-4473_st	stem-loop precursor miRNA	0.00420985	1.30206	CTRL * F * STG up vs CTRL * F * PAC
hp_hsa-mir-3910-2_x_st	stem-loop precursor miRNA	0.00461042	1.49686	CTRL * F * STG up vs CTRL * F * PAC

## Sheet: ST5_M_ASD-STSvsM_ASD-PAC
ST5. Male (M) ASD Regional Analysis. M_ASD-STS vs M_ASD-PAC
Probeset ID	Sequence Type	p-value(ASD * M * STG vs. ASD * M * PAC)	Fold-Change(ASD * M * STG vs. ASD * M * PAC)	Fold-Change(ASD * M * STG vs. ASD * M * PAC) (Description)
U44_st	CDBox	0.000269011	1.3386	ASD * M * STG up vs ASD * M * PAC
ACA62_st	HAcaBox	0.00261458	-1.37624	ASD * M * STG down vs ASD * M * PAC
hsa-miR-342-3p_st	miRNA	0.00116598	1.20963	ASD * M * STG up vs ASD * M * PAC
hsa-miR-485-5p_st	miRNA	0.00213648	1.34049	ASD * M * STG up vs ASD * M * PAC
hsa-miR-4301_st	miRNA	0.00266044	-1.26751	ASD * M * STG down vs ASD * M * PAC
hsa-miR-432_st	miRNA	0.0041402	1.47627	ASD * M * STG up vs ASD * M * PAC
hsa-miR-583_st	miRNA	0.00457624	1.27473	ASD * M * STG up vs ASD * M * PAC
ENSG00000221148_st	snoRNA	0.000947375	1.22254	ASD * M * STG up vs ASD * M * PAC
ENSG00000201329_st	snoRNA	0.00149794	1.24475	ASD * M * STG up vs ASD * M * PAC
ENSG00000253036_st	snoRNA	0.00373626	-1.23827	ASD * M * STG down vs ASD * M * PAC
ENSG00000238999_st	snoRNA	0.00387072	1.26253	ASD * M * STG up vs ASD * M * PAC
hp_hsa-mir-3677_st	stem-loop precursor miRNA	0.00108291	1.63898	ASD * M * STG up vs ASD * M * PAC
hp_hsa-mir-4306_st	stem-loop precursor miRNA	0.00240833	-1.29102	ASD * M * STG down vs ASD * M * PAC
hp_hsa-mir-1185-1_s_st	stem-loop precursor miRNA	0.00286663	1.20005	ASD * M * STG up vs ASD * M * PAC
hp_hsa-mir-3926-2_x_st	stem-loop precursor miRNA	0.00307024	1.26013	ASD * M * STG up vs ASD * M * PAC

## Sheet: ST6_M_CTRL-STSvsM_CTRL-PAC
ST6. Male (M) Controls (CTRL) Regional Analysis. M_CTRL-STS vs M_CTRL-PAC
Probeset ID	Sequence Type	p-value(CTRL * M * STG vs. CTRL * M * PAC)	Fold-Change(CTRL * M * STG vs. CTRL * M * PAC)
ACA62_st	HAcaBox	0.00268915	1.30077
hsa-miR-3609_st	miRNA	0.000443471	-1.53819
hsa-miR-34a-star_st	miRNA	0.00067512	-1.98436
hsa-miR-3136-3p_st	miRNA	0.000846553	1.27833
hsa-miR-3144-3p_st	miRNA	0.000867333	-1.23652
hsa-miR-4659b-3p_st	miRNA	0.00151263	1.30752
hsa-miR-4508_st	miRNA	0.00251711	-1.4189
hsa-miR-3659_st	miRNA	0.00268496	1.21643
hsa-miR-548ac_st	miRNA	0.00307078	-1.69058
hsa-miR-200b-star_st	miRNA	0.00366499	-1.26562
hsa-miR-662_st	miRNA	0.00412	1.41343
hsa-miR-3605-5p_st	miRNA	0.00487685	1.34241
ENSG00000252024_s_st	snoRNA	1.85334e-05	1.25363
ENSG00000238400_x_st	snoRNA	0.00310722	-1.2669
ENSG00000222145_st	snoRNA	0.00437501	1.24185
ENSG00000239111_x_st	snoRNA	0.00490057	1.26852
hp_hsa-mir-455_st	stem-loop precursor miRNA	0.00121474	1.29214
hp_hsa-mir-4314_st	stem-loop precursor miRNA	0.00145085	1.24725
hp_hsa-mir-4436a_st	stem-loop precursor miRNA	0.0032318	1.22478
hp_hsa-mir-3685_st	stem-loop precursor miRNA	0.00325687	1.24003

## Sheet: ST7_Summary
ST7. Summary of Putative Target Analyses. -FC=negative forld change, +FC=positive fold change of miRNA level.
Analysis	Mature miRNAs	Predicted mRNA targets	Canonical PWs (BH p<0.05)	Top 5 Canonical PWs
ASD_F_PAC vs. CTRL_F_PAC*	2 (-FC)	241	51	1. Corticotropin Releasing Hormone Signaling
				2. Calcium Signaling
				3. PTEN signaling
				4.Molecular Mechanisms of Cancer
				5.Role of NFAT in Cardiac Hypertrophy
ASD_M_PAC vs. CTRL_M_PAC**	1 (-FC)	13	2	1.RAR Activation
				2.ALS signaling
ASD_F_STS vs. CTRL_F_STS	5 (-FC)	84	2	1.Human Embryonic Stem Cell Pluripotency
				2.TGF-beta signaling
ASD_M_STS vs. CTRL_M_STS	1 (-FC)	73	0
F_Regional***,†	19 (+9 FC, 10 –FC)	1382	282	1. Molecular Mechanisms of Cancer
				2. .Axonal Guidance Signaling
				3. Role of NFAT in Cardiac Hypertrophy
				4. B Cell Receptor signaling
				5. Ephrin receptor signaling
M_Regional****, ‡	16 (6 +FC, 10 – FC)	533	118	1.Axonal Guidance Signaling
				2. PTEN signaling
				3. cAMP-mediated signaling
				4. Ephrin receptor signaling
				5. ALS signaling
Overlap between F and M PAC pathways (* and **) is 1 pathway (RAR Activation)
Overlap between F and M regional analysis (*** and ****) is 113 pathways
†miR-181a-2-3p, miR-187-5p and miR-3647-3p are minor isoforms, therefore did not have predicted targets in IPA
‡miR-34a-3p and miR-200b-5p are minor isoforms, therefore did not have predicted targets in IPA

## Sheet: ST8_IPA_F_PAC
ST8. Pathway Analysis of Putative Targets of the Mature miRNA from the PAC analysis in Females
Ingenuity Canonical Pathways	B-H p-value	Molecules
Corticotropin Releasing Hormone Signaling	0.001	RAP1B,NOS1,CALM1 (includes others),ADCY9,MAPK1,ITPR2,CNR1,PTCH1,POMC
Calcium Signaling	0.001	RAP1B,AKAP5,CALM1 (includes others),HDAC9,MAPK1,ATP2B1,ITPR2,SLC8A2,TRPC3,ATP2B4,GRIA3
PTEN Signaling	0.001	FGFR3,FOXO1,MAPK1,BMPR1A,PIK3R1,TGFBR3,PDGFRA,CDKN1B,BCL2L11
Molecular Mechanisms of Cancer	0.00194984	RAP1B,ADCY9,SMAD2,FOXO1,MAPK1,BMPR1A,RASGRP1,PIK3R1,PTCH1,ABL1,ARHGEF11,CDKN1B,RALBP1,BCL2L11,PSEN1
Role of NFAT in Cardiac Hypertrophy	0.00295121	AKAP5,CALM1 (includes others),HDAC9,ADCY9,IGF1,MAPK1,ITPR2,PIK3R1,HAND1,SLC8A2
Non-Small Cell Lung Cancer Signaling	0.00562341	STK4,MAPK1,ITPR2,PIK3R1,ABL1,RXRB
Nitric Oxide Signaling in the Cardiovascular System	0.0074131	KNG1,CALM1 (includes others),PRKG1,MAPK1,ITPR2,PIK3R1,SLC7A1
eNOS Signaling	0.01	KNG1,CALM1 (includes others),ADCY9,PRKG1,ITPR2,PIK3R1,SLC7A1,AQP4
Glioblastoma Multiforme Signaling	0.0107152	TSC1,IGF1,FOXO1,MAPK1,ITPR2,PIK3R1,PDGFRA,CDKN1B
Intrinsic Prothrombin Activation Pathway	0.0107152	KNG1,COL1A2,COL1A1,COL3A1
Axonal Guidance Signaling	0.0162181	RAP1B,EPHA7,SEMA3A,WIPF1,IGF1,MAPK1,EFNA5,PIK3R1,PTCH1,DCC,ABL1,EPHA5,ARHGEF11,ADAM9
Cellular Effects of Sildenafil (Viagra)	0.0199526	CALM1 (includes others),ADCY9,KCNN3,PRKG1,ITPR2,CACNG7,KCNQ3
Antiproliferative Role of Somatostatin Receptor 2	0.0199526	RAP1B,NOS1,MAPK1,PIK3R1,CDKN1B
Glioma Signaling	0.0218776	CALM1 (includes others),IGF1,MAPK1,PIK3R1,PDGFRA,ABL1
Neuropathic Pain Signaling In Dorsal Horn Neurons	0.0218776	KCNN3,MAPK1,ITPR2,PIK3R1,KCNQ3,GRIA3
AMPK Signaling	0.0218776	PFKFB3,TSC1,FOXO1,MAPK1,PIK3R1,PPM1L,ARID2,SMARCC1
Growth Hormone Signaling	0.0218776	RPS6KA6,IGF1,MAPK1,PIK3R1,IGFBP3
Hepatic Fibrosis / Hepatic Stellate Cell Activation	0.0218776	COL1A2,COL1A1,SMAD2,IGF1,PDGFRA,IGFBP3,COL24A1,COL3A1
Synaptic Long Term Depression	0.0218776	NOS1,PRKG1,IGF1,MAPK1,ITPR2,PPM1L,GRIA3
Small Cell Lung Cancer Signaling	0.0218776	NOS1,PIK3R1,ABL1,CDKN1B,RXRB
Pancreatic Adenocarcinoma Signaling	0.0218776	SMAD2,MAPK1,PIK3R1,ABL1,CDKN1B,RALBP1
STAT3 Pathway	0.0218776	FGFR3,MAPK1,BMPR1A,TGFBR3,PDGFRA
Leptin Signaling in Obesity	0.0218776	ADCY9,FOXO1,MAPK1,PIK3R1,POMC
RAR Activation	0.0218776	SMAD2,ADCY9,MAPK1,PIK3R1,IGFBP3,ARID2,SMARCC1,RXRB
Breast Cancer Regulation by Stathmin1	0.0218776	CALM1 (includes others),ADCY9,MAPK1,ITPR2,PIK3R1,PPM1L,ARHGEF11,CDKN1B
Endoplasmic Reticulum Stress Pathway	0.0218776	ERN1,EIF2AK3,TAOK3
Reelin Signaling in Neurons	0.0263027	PIK3R1,CNR1,ARHGEF11,PAFAH1B1,DCX
Ephrin A Signaling	0.0263027	EPHA7,EFNA5,PIK3R1,EPHA5
14-3-3-mediated Signaling	0.0269153	TSC1,FOXO1,MAPK1,PIK3R1,VIM,CDKN1B
Prostate Cancer Signaling	0.0281838	FOXO1,MAPK1,PIK3R1,ABL1,CDKN1B
Dopamine-DARPP32 Feedback in cAMP Signaling	0.0281838	NOS1,CALM1 (includes others),ADCY9,PRKG1,KCNJ2,ITPR2,PPM1L
Melanocyte Development and Pigmentation Signaling	0.0295121	ADCY9,RPS6KA6,MAPK1,PIK3R1,POMC
PI3K/AKT Signaling	0.0301995	TSC1,FOXO1,MAPK1,PIK3R1,PPM1L,CDKN1B
Antiproliferative Role of TOB in T Cell Signaling	0.030903	SMAD2,MAPK1,CDKN1B
α-Adrenergic Signaling	0.0316228	CALM1 (includes others),ADCY9,MAPK1,ITPR2,SLC8A2
Neuregulin Signaling	0.0316228	MAPK1,PIK3R1,CDKN1B,RNF41,PSEN1
Role of Osteoblasts, Osteoclasts and Chondrocytes in Rheumatoid Arthritis	0.0346737	COL1A1,CALM1 (includes others),IGF1,FOXO1,MAPK1,BMPR1A,PIK3R1,CALCR
B Cell Receptor Signaling	0.0346737	RAP1B,CALM1 (includes others),EBF1,FOXO1,MAPK1,PIK3R1,ABL1
Ephrin Receptor Signaling	0.0346737	RAP1B,EPHA7,WIPF1,MAPK1,EFNA5,ABL1,EPHA5
ErbB2-ErbB3 Signaling	0.0346737	FOXO1,MAPK1,PIK3R1,CDKN1B
Chronic Myeloid Leukemia Signaling	0.0354813	HDAC9,MAPK1,PIK3R1,ABL1,CDKN1B
PPARα/RXRα Activation	0.0354813	SMAD2,ADCY9,MAPK1,ACOX1,TGFBR3,NR2C2,ACVR2B
Human Embryonic Stem Cell Pluripotency	0.0354813	FGFR3,SMAD2,FOXO1,BMPR1A,PIK3R1,PDGFRA
IGF-1 Signaling	0.0389045	IGF1,FOXO1,MAPK1,PIK3R1,IGFBP3
T Cell Receptor Signaling	0.0389045	SHB,CALM1 (includes others),MAPK1,PIK3R1,RASGRP1
Calcium Transport I	0.0398107	ATP2B1,ATP2B4
Aryl Hydrocarbon Receptor Signaling	0.0398107	AHRR,MAPK1,NFIA,NFIB,CDKN1B,RXRB
Telomerase Signaling	0.0398107	HDAC9,MAPK1,PIK3R1,PPM1L,ABL1
mTOR Signaling	0.040738	TSC1,RPS6KA6,MAPK1,PIK3R1,PPM1L,EIF3A,RPS27A
Cell Cycle: G1/S Checkpoint Regulation	0.0416869	HDAC9,FOXO1,ABL1,CDKN1B
GABA Receptor Signaling	0.047863	ADCY9,KCNN3,GABRB3,KCNQ3

## Sheet: ST9_IPA_M_PAC
ST9. Pathway Analysis of Putative Targets of the Mature miRNA from the PAC analysis in Males
Ingenuity Canonical Pathways	B-H p-value	Molecules
RAR Activation	0.011749	VEGFA,SMAD5,HLTF
Amyotrophic Lateral Sclerosis Signaling	0.0489779	VEGFA,GRIN2A

## Sheet: ST10_IPA_F_STS
ST10. Pathway Analysis of Putative Targets of the Mature miRNA from the STS analysis in Females
Ingenuity Canonical Pathways	B-H p-value	Molecules
Human Embryonic Stem Cell Pluripotency	0.025704	NTRK2,BMPR1A,FGF2,SMAD7,WNT1
TGF-β Signaling	0.0263027	BMPR1A,SMAD7,ACVR2B,ACVR2A

[truncated: 12 more sheets: ST11_227commonTargetsInMandFreg, ST12_IPA-F_Regional_MappedmiRNA, ST13_IPA-M_Regional_MappedmiRNA, ST14_ImmunePWs_Regional_F, ST15_ImmunePWs_Regional_M, ST16_NeurotransmiterPWs_Reg_F, ST17_NeurotransmiterPWs_Reg_M, ST18_OverlapWithZiatsAndRennert, ST19_74ASD-implicatedGenesFreg, ST20_IPAon74ASD-implicatedGenes, ST21_mRNAoverlapWithWerling2016, ST22_PWsOverlapWithWerling2016]
